# Supplementary material for: Acute Toxicity of Gambierone and Quantitative Analysis of Gambierones Produced by Cohabitating Benthic Dinoflagellates
Source: Toxins (Basel). 2021 May 5;13(5):333. doi: 10.3390/toxins13050333 (PMC8147941; doi:10.3390/toxins13050333)
Supplement: Supplementary file 1 [file toxins-13-00333-s001.zip]

Archive with 1 entries (1 files):
- toxins-1198009-supplementary.pdf
